# Supplementary material for: One-step synthesis of imidazoles from Asmic (anisylsulfanylmethyl isocyanide)
Source: Beilstein J Org Chem. 2021 Jun 24;17:1499–502. doi: 10.3762/bjoc.17.106 (PMC8239262; doi:10.3762/bjoc.17.106)
Supplement: File 2 — Raw FID files. [file Beilstein_J_Org_Chem-17-1499-s002.zip]

Archive with 94 entries (78 files):
- FIDs for Publication/
- FIDs for Publication/.DS_Store
- __MACOSX/FIDs for Publication/._.DS_Store
- FIDs for Publication/7j/
- FIDs for Publication/7m/
- FIDs for Publication/7d/
- FIDs for Publication/7c/
- FIDs for Publication/7b/
- FIDs for Publication/8f/
- FIDs for Publication/7e/
- FIDs for Publication/7l/
- FIDs for Publication/7k/
- FIDs for Publication/Read Me.pdf
- FIDs for Publication/8m/
- FIDs for Publication/7i/
- FIDs for Publication/7g/
- FIDs for Publication/7f/
- FIDs for Publication/7a/
- FIDs for Publication/7h/
- FIDs for Publication/7j/.DS_Store
- __MACOSX/FIDs for Publication/7j/._.DS_Store
- FIDs for Publication/7j/1H.zip
- FIDs for Publication/7j/13C.zip
- FIDs for Publication/7j/7j.cdx
- FIDs for Publication/7m/.DS_Store
- __MACOSX/FIDs for Publication/7m/._.DS_Store
- FIDs for Publication/7m/1H.zip
- FIDs for Publication/7m/13C.zip
- FIDs for Publication/7m/7m.cdx
- FIDs for Publication/7d/.DS_Store
- __MACOSX/FIDs for Publication/7d/._.DS_Store
- FIDs for Publication/7d/7d.cdx
- FIDs for Publication/7d/1H.zip
- FIDs for Publication/7d/13C.zip
- FIDs for Publication/7c/.DS_Store
- __MACOSX/FIDs for Publication/7c/._.DS_Store
- FIDs for Publication/7c/1H.zip
- FIDs for Publication/7c/13C.zip
- FIDs for Publication/7c/7c.cdx
- FIDs for Publication/7b/.DS_Store
- __MACOSX/FIDs for Publication/7b/._.DS_Store
- FIDs for Publication/7b/1H.zip
- FIDs for Publication/7b/7b.cdx
- FIDs for Publication/7b/13C.zip
- FIDs for Publication/8f/.DS_Store
- __MACOSX/FIDs for Publication/8f/._.DS_Store
- FIDs for Publication/8f/1H.zip
- FIDs for Publication/8f/13C.zip
- FIDs for Publication/8f/8f.cdx
- FIDs for Publication/7e/.DS_Store
- __MACOSX/FIDs for Publication/7e/._.DS_Store
- FIDs for Publication/7e/7e.cdx
- FIDs for Publication/7e/1H.zip
- FIDs for Publication/7e/13C.zip
- FIDs for Publication/7l/.DS_Store
- __MACOSX/FIDs for Publication/7l/._.DS_Store
- FIDs for Publication/7l/1H.zip
- FIDs for Publication/7l/13C.zip
- FIDs for Publication/7l/7l.cdx
- FIDs for Publication/7k/.DS_Store
- __MACOSX/FIDs for Publication/7k/._.DS_Store
- FIDs for Publication/7k/1H.zip
- FIDs for Publication/7k/13C.zip
- FIDs for Publication/7k/7k.cdx
- FIDs for Publication/8m/.DS_Store
- __MACOSX/FIDs for Publication/8m/._.DS_Store
- FIDs for Publication/8m/1H.zip
- FIDs for Publication/8m/8m.cdx
- FIDs for Publication/8m/13C.zip
- FIDs for Publication/7i/.DS_Store
- __MACOSX/FIDs for Publication/7i/._.DS_Store
- FIDs for Publication/7i/1H.zip
- FIDs for Publication/7i/13C.zip
- FIDs for Publication/7i/7i.cdx
- FIDs for Publication/7g/.DS_Store
- __MACOSX/FIDs for Publication/7g/._.DS_Store
- FIDs for Publication/7g/7g.cdx
- FIDs for Publication/7g/1H.zip
- FIDs for Publication/7g/13C.zip
- FIDs for Publication/7f/.DS_Store
- __MACOSX/FIDs for Publication/7f/._.DS_Store
- FIDs for Publication/7f/7f.cdx
- FIDs for Publication/7f/1H.zip
- FIDs for Publication/7f/13C.zip
- FIDs for Publication/7a/.DS_Store
- __MACOSX/FIDs for Publication/7a/._.DS_Store
- FIDs for Publication/7a/1H.zip
- FIDs for Publication/7a/7a.cdx
- FIDs for Publication/7a/13C.zip
- FIDs for Publication/7h/.DS_Store
- __MACOSX/FIDs for Publication/7h/._.DS_Store
- FIDs for Publication/7h/1H.zip
- FIDs for Publication/7h/13C.zip
- FIDs for Publication/7h/7h.cdx
